# Supplementary material for: Design of a 2 × 4 Hybrid MMI-MZI Configuration with MMI Phase-Shifters
Source: Materials (Basel). 2019 May 12;12(9):1555. doi: 10.3390/ma12091555 (PMC6540203; doi:10.3390/ma12091555)
Supplement: Supplementary file 1 [file materials-12-01555-s001.zip]

Archive with 1 entries (1 files):
- materials-478441-supplementary.mpg
